# Supplementary material for: Lake Level Fluctuations Boost Toxic Cyanobacterial “Oligotrophic Blooms”
Source: PLoS One. 2014 Oct 8;9(10):e109526. doi: 10.1371/journal.pone.0109526 (PMC4190310; doi:10.1371/journal.pone.0109526)
Supplement: Dataset S1 — Experimental data summary. (XLS) [file pone.0109526.s003.xls]

## Sheet: data experiments
	Lake Maggiore 2010-2011
	tab 1
		mgC m-2		mgN m-2		mgP m-2		kg C		kg N		kg P		C:P	C:N
		(av±sd)		(av±sd)		(av±sd)		(av±sd)		(av±sd)		(av±sd)
2010	26Apr-21Jun	2348.15	421.27	286.47	65.66	3.78	0.405	1687.7	302.78	205.89	47.19	2.717	0.291	621.204	8.19684
	24Jun-22Jul	3066.29	488.89	511.16	96.17	11.11	2.55	2206.07	351.74	367.76	69.19	7.985	1.833	275.994	5.99869
	27Jul-25Aug	2220.78	357.82	297.14	40.7	11.231	0.743	1596.15	257.18	213.56	29.25	8.072	0.534	197.737	7.47385
	25Aug-22Sep	2008.14	184.26	260.79	25.1	13.444	1.226	1443.32	132.44	187.44	18.04	9.663	0.881	149.371	7.70022
2011	14Apr-11May	617.88	70.75	136.07	73.94	6.603	1.405	444.1	50.85	97.8	53.14	4.746	1.01	93.5756	4.5409
	12May-8Jun	2866.62	245.6	454.64	25.43	8.042	1.41	2060.34	176.52	326.76	18.27	5.78	1.01	356.456	6.30525
	9Jun-11Jul	772.16	142.79	190.02	31.64	8.818	1.99	554.98	102.63	136.57	22.74	6.338	1.43	87.5663	4.06357
	13Jul-9Aug	1027.68	208.15	242.28	34.49	8.24451	1.5	738.63	149.6	174.14	24.79	5.926	1.076	124.65	4.2417
	9Aug-5Sep	937.64	203.35	265.41	64.99	12.8731	2.96984	673.91	146.15	190.76	46.71	9.252	2.135	72.837	3.5328
	5Sep-11Oct	1957.06	225.98	304.89	31.79	8.173	1.239	1406.61	162.42	219.13	22.85	5.874	0.89	239.454	6.41891
	tab 2
		mgC m-2		mgP m-2		kg C		kg P
		(av±sd)		(av±sd)		(av±sd)		(av±sd)
2010	26Apr-21Jun	155.69	24.11	4.92	0.86	111.9	17.33	3.536	0.618
	24Jun-22Jul	201.8	33.72	15.58	0.82	145.04	24.23	11.196	0.593
	27Jul-25Aug	97.55	3.25	25.2	8.6	70.11	2.33	18.113	6.178
	25Aug-22Sep	105.24	8.19	5.04	1.16	75.64	5.89	3.623	0.833
2011	14Apr-11May	48.85	7.09	1.51	0.23	35.11	5.09	1.087	0.164
	12May-8Jun	149.09	18.08	3.69	1.16	107.16	13	2.655	0.83
	9Jun-11Jul	51.69	9.58	6.02	1.61	37.15	6.88	4.325	1.155
	13Jul-9Aug	22.44	3.67	3.83	1.43	16.13	2.64	2.752	1.026
	9Aug-5Sep	38.06	5.16	2.52	0.23	27.36	3.71	1.811	0.166
	5Sep-11Oct	119.23	13.88	3.15	0.51	85.7	9.98	2.267	0.364
	release
	exposition periods	mgC/m2	mgP/m2	C/P
	26Apr-21Jun 2010	182.22	7.198	25.3154
	58g	294.3	9.004	32.6855
		355.67	10.782	32.9874
	24Jun-22Jul	170.54	13.6	12.5397
	28g	163.26	15.3	10.6706
		231.25	14.72	15.7099
	27Jul-25Aug	91.39	14.83	6.16251
	29g	94.94	24.93	3.80826
		96.19	33.32	2.88685
	25Aug-22Sep	94.17	5.63	16.7265
	28g	107.06	5.14	20.8288
		93.01	3.34	27.8473
	14Apr-11May 2011	42.83	1.5	28.5533
	27g	39.38	1.49	26.4295
		49.69	1.1	45.1727
	12May-8Jun	113.88	2.51	45.3705
	27g	140.67	4.65	30.2516
		148.01	2.82	52.4858
	9Jun-11Jul	52.86	6.55	8.07023
	32g	66.65	8.26	8.06901
		45.88	4.44	10.3333
	13Jul-9Aug	16.24	1.81	8.97238
	27g	21.07	4.04	5.21535
		23.29	4.49	5.18708
	9Aug-5Sep	34.54	2.31	14.9524
	27g	38.71	2.02	19.1634
		29.51	2.47	11.9474
	5Sep-11Oct	110.69	2.89	38.301
	27g	119.6	3.32	36.0241
		91.63	2.31	39.6667

## Sheet: rain & levels
L.Maggiore
summer months	mm rain	m lake levels
2005-06-01	1.2	193.993
2005-06-02	17.2	193.965
2005-06-03	0	193.928
2005-06-04	18.2	193.932
2005-06-05	0	193.923
2005-06-06	2.6	193.891
2005-06-07	0	193.881
2005-06-08	0	193.862
2005-06-09	0.2	193.828
2005-06-10	0	193.798
2005-06-11	0	193.758
2005-06-12	0	193.698
2005-06-13	35.6	193.65
2005-06-14	44.6	193.753
2005-06-15	0	193.904
2005-06-16	0	193.934
2005-06-17	0	193.939
2005-06-18	0	193.928
2005-06-19	0	193.891
2005-06-20	0	193.86
2005-06-21	0	193.855
2005-06-22	0	193.847
2005-06-23	0	193.824
2005-06-24	0	193.808
2005-06-25	14.8	193.79
2005-06-26	0	193.761
2005-06-27	3	193.719
2005-06-28	0	193.707
2005-06-29	10	193.702
2005-06-30	0	193.712
2005-07-01	0	193.698
2005-07-02	0	193.667
2005-07-03	0	193.613
2005-07-04	9.6	193.568
2005-07-05	0	193.559
2005-07-06	0	193.522
2005-07-07	0.6	193.482
2005-07-08	0	193.448
2005-07-09	1.2	193.414
2005-07-10	0.2	193.368
2005-07-11	0	193.321
2005-07-12	6.4	193.302
2005-07-13	0	193.282
2005-07-14	0	193.262
2005-07-15	0	193.247
2005-07-16	0	193.21
2005-07-17	0	193.164
2005-07-18	37	193.124
2005-07-19	0	193.151
2005-07-20	0	193.133
2005-07-21	0	193.109
2005-07-22	0	193.09
2005-07-23	0	193.05
2005-07-24	0	193.002
2005-07-25	11	192.968
2005-07-26	0	192.949
2005-07-27	0	192.934
2005-07-28	0	192.92
2005-07-29	0	192.898
2005-07-30	2.6	192.889
2005-07-31	0	192.877
2005-08-01	14.8	192.842
2005-08-02	70.4	192.932
2005-08-03	0	193.195
2005-08-04	0	193.283
2005-08-05	0	193.299
2005-08-06	0	193.297
2005-08-07	0	193.27
2005-08-08	0	193.235
2005-08-09	0	193.211
2005-08-10	0	193.199
2005-08-11	1.6	193.186
2005-08-12	0	193.165
2005-08-13	2.8	193.152
2005-08-14	4.8	193.115
2005-08-15	0	193.075
2005-08-16	0	193.033
2005-08-17	0	193
2005-08-18	0	192.982
2005-08-19	8.8	192.958
2005-08-20	51.2	192.959
2005-08-21	1.8	192.945
2005-08-22	0.2	192.928
2005-08-23	0	192.929
2005-08-24	0	192.92
2005-08-25	1.6	192.901
2005-08-26	0	192.894
2005-08-27	11	192.882
2005-08-28	0	192.868
2005-08-29	0.2	192.835
2005-08-30	0	192.83
2005-08-31	0	192.819
2006-06-01	0	193.79
2006-06-02	0	193.74
2006-06-03	0	193.677
2006-06-04	0	193.605
2006-06-05	0	193.568
2006-06-06	0	193.515
2006-06-07	0	193.453
2006-06-08	0	193.401
2006-06-09	0	193.349
2006-06-10	0	193.302
2006-06-11	0	193.247
2006-06-12	0	193.193
2006-06-13	0	193.172
2006-06-14	0	193.17
2006-06-15	0	193.166
2006-06-16	0	193.125
2006-06-17	0	193.093
2006-06-18	0	193.044
2006-06-19	0	193.004
2006-06-20	0	192.997
2006-06-21	0	192.981
2006-06-22	0	192.966
2006-06-23	0	192.96
2006-06-24	0	192.928
2006-06-25	0	192.895
2006-06-26	0	192.89
2006-06-27	9.2	192.889
2006-06-28	19	192.904
2006-06-29	0.8	192.909
2006-06-30	0	192.908
2006-07-01	0	192.891
2006-07-02	0	192.856
2006-07-03	0.6	192.835
2006-07-04	0	192.825
2006-07-05	3	192.806
2006-07-06	117.2	192.868
2006-07-07	0.2	192.944
2006-07-08	0	192.948
2006-07-09	0	192.935
2006-07-10	0	192.921
2006-07-11	0	192.92
2006-07-12	1.2	192.918
2006-07-13	0.4	192.917
2006-07-14	2.8	192.91
2006-07-15	0	192.887
2006-07-16	0	192.857
2006-07-17	0	192.829
2006-07-18	0	192.827
2006-07-19	0	192.82
2006-07-20	0	192.83
2006-07-21	0	192.852
2006-07-22	0	192.835
2006-07-23	0	192.799
2006-07-24	7.6	192.774
2006-07-25	0.4	192.773
2006-07-26	2.2	192.784
2006-07-27	0	192.785
2006-07-28	28.4	192.792
2006-07-29	0	192.81
2006-07-30	0	192.785
2006-07-31	0.2	192.77
2006-08-01	0.2	192.765
2006-08-02	4.6	192.756
2006-08-03	5.4	192.761
2006-08-04	0	192.761
2006-08-05	0.4	192.752
2006-08-06	0	192.728
2006-08-07	0	192.709
2006-08-08	0	192.687
2006-08-09	0	192.667
2006-08-10	0	192.658
2006-08-11	1	192.65
2006-08-12	5.4	192.659
2006-08-13	0.8	192.649
2006-08-14	0	192.642
2006-08-15	20.6	192.633
2006-08-16	99.4	192.728
2006-08-17	40	192.945
2006-08-18	11.2	193.542
2006-08-19	7.6	193.831
2006-08-20	0.6	193.883
2006-08-21	0	193.9
2006-08-22	0	193.906
2006-08-23	0	193.894
2006-08-24	24.6	193.899
2006-08-25	0	193.9
2006-08-26	1	193.869
2006-08-27	0	193.819
2006-08-28	0	193.778
2006-08-29	3.2	193.75
2006-08-30	0	193.716
2006-08-31	0	193.688
2007-06-01	54.2	194.2
2007-06-02	0.6	194.306
2007-06-03	0	194.313
2007-06-04	0.4	194.303
2007-06-05	26.2	194.323
2007-06-06	3.6	194.378
2007-06-07	5	194.402
2007-06-08	3.8	194.404
2007-06-09	0	194.402
2007-06-10	0	194.377
2007-06-11	8.6	194.35
2007-06-12	7.2	194.356
2007-06-13	17.6	194.366
2007-06-14	37.6	194.371
2007-06-15	77.4	194.529
2007-06-16	0	194.921
2007-06-17	27	194.863
2007-06-18	0.8	194.771
2007-06-19	0	194.661
2007-06-20	0	194.546
2007-06-21	14.8	194.471
2007-06-22	6.4	194.494
2007-06-23	0	194.509
2007-06-24	0.2	194.414
2007-06-25	15.4	194.319
2007-06-26	0	194.32
2007-06-27	0	194.265
2007-06-28	0	194.235
2007-06-29	0	194.23
2007-06-30	0	194.221
2007-07-01	8.4	194.213
2007-07-02	7.6	194.248
2007-07-03	6.2	194.314
2007-07-04	0.2	194.377
2007-07-05	0	194.423
2007-07-06	0	194.44
2007-07-07	0	194.421
2007-07-08	2.2	194.387
2007-07-09	1	194.39
2007-07-10	0	194.413
2007-07-11	0	194.41
2007-07-12	0	194.402
2007-07-13	0	194.392
2007-07-14	0	194.36
2007-07-15	0	194.309
2007-07-16	0	194.245
2007-07-17	0	194.22
2007-07-18	0	194.184
2007-07-19	0	194.144
2007-07-20	0	194.176
2007-07-21	1	194.165
2007-07-22	0	194.1
2007-07-23	0	194.038
2007-07-24	2.2	194.001
2007-07-25	0	193.963
2007-07-26	0	193.91
2007-07-27	0	193.857
2007-07-28	0	193.809
2007-07-29	0	193.734
2007-07-30	0	193.669
2007-07-31	0	193.603
2007-08-01	0	193.527
2007-08-02	1.2	193.469
2007-08-03	0	193.415
2007-08-04	0	193.365
2007-08-05	0	193.296
2007-08-06	0	193.231
2007-08-07	3.4	193.186
2007-08-08	71.2	193.191
2007-08-09	0.4	193.293
2007-08-10	0	193.306
2007-08-11	0	193.296
2007-08-12	0	193.26
2007-08-13	0	193.231
2007-08-14	6.6	193.235
2007-08-15	0	193.225
2007-08-16	6.6	193.196
2007-08-17	0	193.234
2007-08-18	0	193.242
2007-08-19	33.4	193.231
2007-08-20	32.2	193.241
2007-08-21	77.6	193.333
2007-08-22	18.4	193.601
2007-08-23	6.4	193.77
2007-08-24	0	193.877
2007-08-25	0	193.946
2007-08-26	0	193.975
2007-08-27	0	194.004
2007-08-28	0.6	194.051
2007-08-29	4.8	194.098
2007-08-30	1.8	194.143
2007-08-31	0.2	194.169
2008-06-01	0	195.057
2008-06-02	0	194.94
2008-06-03	0	194.88
2008-06-04	7.4	194.77
2008-06-05	3.2	194.68
2008-06-06	40.6	194.615
2008-06-07	2.2	194.6
2008-06-08	0.6	194.6
2008-06-09	1	194.55
2008-06-10	0	194.51
2008-06-11	0	194.52
2008-06-12	2.8	194.51
2008-06-13	5.6	194.49
2008-06-14	0	194.47
2008-06-15	12.2	194.44
2008-06-16	26.6	194.45
2008-06-17	13.6	194.53
2008-06-18	0	194.58
2008-06-19	0	194.58
2008-06-20	0	194.58
2008-06-21	0	194.568
2008-06-22	0.4	194.54
2008-06-23	0	194.52
2008-06-24	0	194.51
2008-06-25	0.2	194.5
2008-06-26	0.2	194.49
2008-06-27	0	194.51
2008-06-28	0	194.488
2008-06-29	0	194.438
2008-06-30	24.4	194.44
2008-07-01	0	194.46
2008-07-02	19.8	194.47
2008-07-03	0	194.44
2008-07-04	102.8	194.47
2008-07-05	29.8	194.439
2008-07-06	0	194.384
2008-07-07	55.8	194.424
2008-07-08	0.4	194.49
2008-07-09	7.8	194.41
2008-07-10	14	194.3
2008-07-11	0	194.22
2008-07-12	0	194.201
2008-07-13	0	194.26
2008-07-14	16	194.48
2008-07-15	71.2	194.52
2008-07-16	25.6	194.49
2008-07-17	3	194.43
2008-07-18	0	194.38
2008-07-19	0	194.29
2008-07-20	0	194.17
2008-07-21	0	194.077
2008-07-22	0	194.06
2008-07-23	4.4	194.03
2008-07-24	0	194.05
2008-07-25	0	194.06
2008-07-26	0	194.065
2008-07-27	0	194.06
2008-07-28	0	194.03
2008-07-29	0	194
2008-07-30	0	193.99
2008-07-31	3	193.99
2008-08-01	0	193.98
2008-08-02	0.4	194
2008-08-03	0	193.987
2008-08-04	17.8	193.919
2008-08-05	0	193.89
2008-08-06	0	193.87
2008-08-07	0	193.83
2008-08-08	0	193.81
2008-08-09	4.6	193.788
2008-08-10	0	193.74
2008-08-11	0.2	193.67
2008-08-12	0	193.64
2008-08-13	0	193.642
2008-08-14	0	193.669
2008-08-15	2.4	193.707
2008-08-16	10.2	193.764
2008-08-17	0	193.75
2008-08-18	41.4	193.73
2008-08-19	0	193.724
2008-08-20	13.2	193.72
2008-08-21	0	193.67
2008-08-22	0	193.65
2008-08-23	0	193.63
2008-08-24	6.4	193.62
2008-08-25	0	193.562
2008-08-26	0	193.535
2008-08-27	0	193.507
2008-08-28	0	193.476
2008-08-29	0	193.454
2008-08-30	0	193.445
2008-08-31	0	193.398
2009-06-01	0	194.071
2009-06-02	0	194.019
2009-06-03	0	193.982
2009-06-04	0	193.975
2009-06-05	38.6	193.965
2009-06-06	100	194.241
2009-06-07	2.2	194.592
2009-06-08	36.4	194.588
2009-06-09	20	194.73
2009-06-10	0	194.913
2009-06-11	0	194.874
2009-06-12	0	194.797
2009-06-13	0	194.697
2009-06-14	0	194.594
2009-06-15	0	194.508
2009-06-16	0	194.454
2009-06-17	0	194.408
2009-06-18	0	194.353
2009-06-19	1.4	194.312
2009-06-20	17.2	194.305
2009-06-21	0	194.269
2009-06-22	0	194.233
2009-06-23	0	194.216
2009-06-24	0	194.208
2009-06-25	0	194.226
2009-06-26	0	194.264
2009-06-27	0	194.292
2009-06-28	0	194.301
2009-06-29	0	194.315
2009-06-30	3	194.346
2009-07-01	2.8	194.368
2009-07-02	0.8	194.372
2009-07-03	0.8	194.37
2009-07-04	26	194.358
2009-07-05	0.8	194.343
2009-07-06	5.6	194.346
2009-07-07	0	194.359
2009-07-08	2	194.359
2009-07-09	1.4	194.332
2009-07-10	0	194.3
2009-07-11	0	194.276
2009-07-12	0	194.232
2009-07-13	0	194.19
2009-07-14	0	194.189
2009-07-15	0	194.208
2009-07-16	0	194.218
2009-07-17	6.2	194.322
2009-07-18	0.6	194.651
2009-07-19	112.2	194.595
2009-07-20	146.6	194.459
2009-07-21	0	194.347
2009-07-22	0	194.242
2009-07-23	0	194.159
2009-07-24	0	194.139
2009-07-25	0	194.164
2009-07-26	0	194.147
2009-07-27	1.6	194.119
2009-07-28	0	194.119
2009-07-29	0	194.097
2009-07-30	16.8	194.07
2009-07-31	0	194.062
2009-08-01	0	194.087
2009-08-02	0	194.125
2009-08-03	2	194.161
2009-08-04	84	194.213
2009-08-05	0.8	194.21
2009-08-06	22.6	194.215
2009-08-07	0	194.22
2009-08-08	0	194.254
2009-08-09	0	194.22
2009-08-10	0	194.185
2009-08-11	16.2	194.167
2009-08-12	0.8	194.135
2009-08-13	2.6	194.109
2009-08-14	1.4	194.098
2009-08-15	0	194.09
2009-08-16	0	194.067
2009-08-17	0	194.046
2009-08-18	0	194.044
2009-08-19	0	194.031
2009-08-20	0	194.003
2009-08-21	0	193.975
2009-08-22	0	193.95
2009-08-23	0	193.895
2009-08-24	0	193.859
2009-08-25	0	193.838
2009-08-26	1	193.842
2009-08-27	0	193.849
2009-08-28	0	193.829
2009-08-29	0	193.803
2009-08-30	0	193.756
2009-08-31	13.6	193.712
2010-06-01	0	194.287
2010-06-02	0	194.303
2010-06-03	0	194.295
2010-06-04	0	194.303
2010-06-05	0	194.308
2010-06-06	7.4	194.281
2010-06-07	0	194.261
2010-06-08	36.8	194.247
2010-06-09	1.6	194.256
2010-06-10	1.2	194.273
2010-06-11	1	194.277
2010-06-12	45.4	194.383
2010-06-13	2	194.559
2010-06-14	4.2	194.541
2010-06-15	13.4	194.491
2010-06-16	62.4	194.525
2010-06-17	17	194.687
2010-06-18	0	194.732
2010-06-19	7.8	194.674
2010-06-20	0	194.592
2010-06-21	0	194.488
2010-06-22	0	194.384
2010-06-23	0	194.291
2010-06-24	0	194.238
2010-06-25	0.6	194.226
2010-06-26	0.6	194.227
2010-06-27	0.2	194.215
2010-06-28	0	194.209
2010-06-29	0.6	194.235
2010-06-30	14.6	194.244
2010-07-01	0	194.25
2010-07-02	0	194.28
2010-07-03	0	194.304
2010-07-04	122.8	194.331
2010-07-05	19.6	194.339
2010-07-06	0	194.344
2010-07-07	0	194.337
2010-07-08	0	194.32
2010-07-09	0	194.31
2010-07-10	0	194.291
2010-07-11	0	194.263
2010-07-12	0	194.26
2010-07-13	0	194.243
2010-07-14	43	194.218
2010-07-15	0	194.192
2010-07-16	0	194.18
2010-07-17	7.6	194.169
2010-07-18	0	194.149
2010-07-19	0	194.116
2010-07-20	2.6	194.097
2010-07-21	0	194.08
2010-07-22	0	194.056
2010-07-23	0	194.064
2010-07-24	0	194.084
2010-07-25	5.6	194.054
2010-07-26	3.4	194.015
2010-07-27	0	193.985
2010-07-28	0	193.956
2010-07-29	0	193.93
2010-07-30	0	193.902
2010-07-31	0	193.858
2010-08-01	0.2	193.804
2010-08-02	0	193.761
2010-08-03	0	193.753
2010-08-04	0	193.715
2010-08-05	4.4	193.751
2010-08-06	0	193.785
2010-08-07	25	193.751
2010-08-08	33.8	193.7
2010-08-09	0	193.653
2010-08-10	0	193.615
2010-08-11	0	193.586
2010-08-12	0	193.611
2010-08-13	0	193.618
2010-08-14	0	193.598
2010-08-15	36.2	193.801
2010-08-16	3.2	193.962
2010-08-17	0	193.974
2010-08-18	75.6	193.946
2010-08-19	0.2	193.917
2010-08-20	10.6	193.883
2010-08-21	0	193.868
2010-08-22	0	193.838
2010-08-23	0.4	193.804
2010-08-24	0	193.784
2010-08-25	0	193.777
2010-08-26	0	193.765
2010-08-27	0	193.748
2010-08-28	0	193.736
2010-08-29	0	193.692
2010-08-30	0.6	193.644
2010-08-31	0	193.62
2011-06-01	53.4	193.18
2011-06-02	0.2	193.22
2011-06-03	7	193.27
2011-06-04	36.8	193.34
2011-06-05	12.8	193.42
2011-06-06	2.8	193.47
2011-06-07	2.8	193.51
2011-06-08	2	193.55
2011-06-09	0.4	193.58
2011-06-10	0	193.59
2011-06-11	5.4	193.59
2011-06-12	4.6	193.59
2011-06-13	0.8	193.6
2011-06-14	0	193.59
2011-06-15	0	193.62
2011-06-16	8.2	193.78
2011-06-17	53.8	193.97
2011-06-18	10.6	193.98
2011-06-19	0	193.97
2011-06-20	0	193.96
2011-06-21	0	193.98
2011-06-22	2	193.99
2011-06-23	1	193.98
2011-06-24	0	193.98
2011-06-25	0	193.96
2011-06-26	0	193.95
2011-06-27	0	193.95
2011-06-28	0	193.95
2011-06-29	0	193.93
2011-06-30	10.4	193.91
2011-07-01	0	193.87
2011-07-02	0	193.83
2011-07-03	0	193.81
2011-07-04	86.2	193.78
2011-07-05	0	193.79
2011-07-06	0	193.86
2011-07-07	1	193.92
2011-07-08	0.4	193.94
2011-07-09	0.2	193.93
2011-07-10	77.4	193.93
2011-07-11	9.6	194
2011-07-12	0.2	194.37
2011-07-13	16.2	194.34
2011-07-14	0	194.27
2011-07-15	3.6	194.23
2011-07-16	50.2	194.48
2011-07-17	0.2	194.52
2011-07-18	0	194.72
2011-07-19	5.2	194.72
2011-07-20	38.6	194.65
2011-07-21	3.2	194.55
2011-07-22	43.4	194.43
2011-07-23	0	194.31
2011-07-24	0	194.21
2011-07-25	0	194.13
2011-07-26	0.4	194.05
2011-07-27	0	194.01
2011-07-28	0	194
2011-07-29	0	193.98
2011-07-30	15.6	193.96
2011-07-31	1.2	193.95
2011-08-01	0	193.94
2011-08-02	0	193.93
2011-08-03	0	193.93
2011-08-04	0	193.97
2011-08-05	0	194.06
2011-08-06	3.2	194.22
2011-08-07	0	194.2
2011-08-08	43.2	194.16
2011-08-09	25.4	194.12
2011-08-10	0	194.11
2011-08-11	9	194.1
2011-08-12	0	194.08
2011-08-13	0	194.06
2011-08-14	0	194.04
2011-08-15	0	194.02
2011-08-16	0	194
2011-08-17	0	193.98
2011-08-18	29	193.96
2011-08-19	0	193.92
2011-08-20	0	193.88
2011-08-21	0	193.86
2011-08-22	0	193.84
2011-08-23	0	193.8
2011-08-24	0	193.76
2011-08-25	0	193.73
2011-08-26	0	193.7
2011-08-27	0	193.66
2011-08-28	0	193.63
2011-08-29	0	193.58
2011-08-30	0	193.55
2011-08-31	0	193.52

## Sheet: bloom
L.Maggiore		Dolichospermum lemmermannii abundance performed by ARPA Piemonte
	cell /ml
2005	1950000
2006	357272
2007	44668
2008	35481
2009	572
2010	122052
2011	1660

## Sheet: temperature
years	days >16°C
1980	40			The long-term data set from 1980 to 2011 are available on request to CNR ISE Italy
1981	13.3333
1982	80
1983	0
1984	0
1985	13.3333
1986	26.6667
1987	0
1988	0
1989	93.3333
1990	93.3333
1991	80
1992	53.3333
1993	53.3333
1994	66.6667
1995	0
1996	53.3333
1997	80
1998	93.3333
1999	80
2000	93.3333
2001	106.667
2002	66.6667
2003	106.667
2004	146.667
2005	120
2006	120
2007	133.333
2008	80
2009	93.3333
2010	93.3333
2011	80
